# Supplementary material for: Augmented reality-guided pelvic osteotomy of Ganz: feasibility in cadavers
Source: Arch Orthop Trauma Surg. 2023 Dec 22;144(3):1077–89. doi: 10.1007/s00402-023-05167-4 (PMC10896923; doi:10.1007/s00402-023-05167-4)
Supplement: Supplementary file 1 — Supplementary file1 (XLSX 10 KB) [file 402_2023_5167_MOESM1_ESM.xlsx]

## Sheet: Tabelle1
	Left Side				Right Side
	Pre OP		Post OP		Pre OP		Post OP
	LCEA	ACI	LCEA	ACI	LCEA	ACI	LCEA	ACI
1	39.2	-10.8	41.4	-3	40.4	-8.8	42	-10.7
2	31.8	0.9	34	-2.9	32.8	1.5	35.3	-1.9
3	34.7	1.7	39.2	-0.8	34.5	6	35.2	4
4	35.7	-2	40.1	-4.1	36.2	-1	37.5	-3.9
5	24.7	5.9	27.7	4.4	30.8	2.3	29.8	1.8
6	46	-7.6	44.5	-9	43.2	-3.9	47.6	-5.4
7	37	0.1	40.2	2.8	41.3	-0.9	41.9	-10.8
8	25.7	7.8	32.5	1	26.3	7	31.1	2.2
9	18.8	8.9	20.7	15.7	19	8.8	23.5	-2.5
10	26.6	4.9	29.9	6.2	26.2	7.1	26.7	5.5
11	31.9	1.1	35.1	-2	30.2	2.3	36.8	-4.8
12	18.3	5.7	21.1	4.8	23.8	2.1	28.4	0.6
13	28.6	2.3	33.4	6.7	27.9	6.6	31.2	6.3
14	19.5	9.3	23.3	8.9	21.9	9.2	25.3	9.8
